# Supplementary material for: Artificial intelligence for personalized management of vestibular schwannoma: a multidisciplinary clinical implementation study
Source: JAMIA Open. 2026 Jan 6;9(1):ooaf163. doi: 10.1093/jamiaopen/ooaf163 (PMC12772638; doi:10.1093/jamiaopen/ooaf163)
Supplement: ooaf163_Supplementary_Data [file ooaf163_supplementary_data.zip]

Archive with 17 entries (17 files):
- main_revised.tex
- MDM_Dataflow-1.png
- outline-1.png
- SimulatedMDM_JAMIA_Supplementary.pdf
- sn-apacite.bst
- sn-basic.bst
- sn-bibliography.bib
- sn-jnl.cls
- sn-mathphys-ay.bst
- sn-mathphys-num.bst
- sn-nature.bst
- sn-vancouver.bst
- summaryreport_170_rejected-1.png
- summaryreport_203_undersegmented-1.png
- supplementary.tex
- additional_features_radiologyAI-1.png
- latexmkrc
