# Supplementary material for: Artificial intelligence for personalized management of vestibular schwannoma: a multidisciplinary clinical implementation study
Source: JAMIA Open. 2026 Jan 6;9(1):ooaf163. doi: 10.1093/jamiaopen/ooaf163 (PMC12772638; doi:10.1093/jamiaopen/ooaf163)
Supplement: ooaf163_Supplementary_Data [file ooaf163_supplementary_data.zip › main_revised.tex]

\documentclass[pdflatex,sn-mathphys-num]{sn-jnl}
% Add the setspace package
\usepackage{setspace}
% Apply double spacing
\doublespacing
\geometry{top=1in, bottom=1in, left=1in, right=1in}
\usepackage{graphicx}%

\usepackage{multirow}%
\usepackage{amsmath,amssymb,amsfonts}%
\usepackage{amsthm}%
\usepackage{mathrsfs}%
\usepackage[title]{appendix}%
\usepackage{xcolor}%
\usepackage{textcomp}%
\usepackage{manyfoot}%
\usepackage{booktabs}%
\usepackage{algorithm}%
\usepackage{algorithmicx}%
\usepackage{algpseudocode}%
\usepackage{listings}%
\usepackage{anyfontsize}
% \usepackage{xr} 
\usepackage{xr-hyper} 
\usepackage{array}
\usepackage{xspace}
\usepackage{makecell}
\usepackage{url,hyperref,lineno,microtype}
\usepackage{multirow}
\newcommand\tab[1][1cm]{\hspace*{#1}}
\newcommand*{\MyIndent}{\hspace*{0.5cm}}

\newcommand{\figref}[1]{\figurename~\ref{#1}}
\newcommand{\tabref}[1]{\tablename~\ref{#1}}
\newcommand{\saymod}[1]{{\color{black}#1}}
\newcommand{\saynew}[1]{{\color{black}#1}}
% \newcommand{\uclhscrc}{UCLH MC-RC\xspace}

%\newcommand{\myparagraph}[1]{\textbf{#1:}}
%\newcommand{\myparagraph}[1]{\subparagraph{#1}}
\newcommand{\myparagraph}[1]{\medskip\noindent\textbf{#1.}\enskip}
\def\showidentifiedinfo{} % set to true

\usepackage{xspace}

\ifdefined\showidentifiedinfo
\newcommand{\londonscrc}{KCH MC-RC\xspace}
\else 
\newcommand{\londonscrc}{Private-2 MC-RC \xspace}
\fi

\ifdefined\showidentifiedinfo
\newcommand{\uclhscrc}{UCLH MC-RC\xspace}
\else
\newcommand{\uclhscrc}{Private-1 MC-RC institute1\xspace}
\fi

\raggedbottom
%%\unnumbered% uncomment this for unnumbered level heads
\externaldocument{supplementary}
\begin{document}

\title[Article Title]{Artificial intelligence for personalised management of vestibular schwannoma: A multidisciplinary clinical implementation study}% within a decision making environment}

%%=============================================================%%
%% GivenName	-> \fnm{Joergen W.}
%% Particle	-> \spfx{van der} -> surname prefix
%% FamilyName	-> \sur{Ploeg}
%% Suffix	-> \sfx{IV}
%% \author*[1,2]{\fnm{Joergen W.} \spfx{van der} \sur{Ploeg} 
%%  \sfx{IV}}\email{iauthor@gmail.com}
%%=============================================================%%
\ifdefined\showidentifiedinfo
\author*[1]{Navodini Wijethilake, MSc}\email{navodini.wijethilake@kcl.ac.uk}
\author[1,2]{Steve Connor, FRCR}
\author[2]{Anna Oviedova, FRCS}
\author[1]{Marina Ivory, MSc}
\author[2]{Rebecca Burger, MSc}
\author[2]{Jeromel De Leon De Sagun}
\author[2]{Amanda Hitchings}
\author[2]{Ahmed Abougamil, FRCS}
\author[2]{Theofanis Giannis, FRCS}
\author[2]{Christoforos Syrris, FRCS}
\author[3]{Kazumi Chia, FRCR} 
\author[3]{Omar Al-Salihi, FRCR}
\author[3]{Rupert Obholzer, FRCS}
\author[3]{Dan Jiang, FRCS}
\author[2]{Eleni Maratos, FRCS}
\author[2]{Sinan Barazi, FRCS}
\author[2]{Nick Thomas, FRCS}
\author[1]{Tom Vercauteren, PhD}
\author[1,2]{Jonathan Shapey, FRCS}
\fi
%\author*[1,2]{\fnm{First} \sur{Author}}\email{iauthor@gmail.com}

%\author[2,3]{\fnm{Second} \sur{Author}}\email{iiauthor@gmail.com}
%\equalcont{These authors contributed equally to this work.}

%\author[1,2]{\fnm{Third} \sur{Author}}\email{iiiauthor@gmail.com}
%\equalcont{These authors contributed equally to this work.}
\affil*[1]{
\orgname{School of Biomedical Engineering \& Imaging Sciences, King's College London},
\city{London},
\country{United Kingdom}
}
\affil[2]{
\orgname{King's College Hospital NHS Foundation Trust},
\city{London},
\country{United Kingdom}
} %add the departments
\affil[3]{
\orgname{Guy's and St Thomas' NHS Foundation Trust},
\city{London},
\country{United Kingdom}
} 

\abstract{
\paragraph*{\textbf{Objective}} Management of patients with Vestibular Schwannoma (VS) relies on precise tumour size and growth trend evaluation. We introduce and evaluate a novel computer-assisted reporting tool for clinical decision support during Multidisciplinary Team Meetings (MDTM) for VS patients. 

\paragraph*{\textbf{Materials and Methods}} Our approach exploits deep learning for tumour segmentation, automating tumour volume and standard linear measurements extraction. We conducted two simulated MDTMs with the same 50 patients evaluated in both arms to compare our proposed approach against the standard process, focusing on its impact on preparation time and decision making.
\paragraph*{\textbf{Results}}
Automated reports provided acceptable information for an expert neuroradiologist in 72\% of cases, while the remaining 28\% required some revision with manual feature extraction. The segmentation models used in this report generation task achieved Dice scores of 0.9392 ($\pm$ 0.0351) for contrast-enhanced T1 and 0.9331 ($\pm$ 0.0354) for T2 MRI in delineating whole tumour regions. The automated computer-assisted reports that included additional tumour information initially extended the neuroradiologist's preparation time for the MDM (2m 54s ($\pm$ 1m and 22s) per case) compared to the standard preparation time (2m 36s ($\pm$ 1m and 5s) per case). However, the computer-assisted simulated MDM (CAS-MDM)  approach significantly improved (p $<$ 0.01) MDM efficiency, with shorter discussion times per patient (1m 15s ($\pm$ 0m and 28s) per case) compared to standard simulated MDM (SS-MDM) (1m 21s ($\pm$ 0m and 44s) per case).  
\paragraph*{\textbf{Discussion}}
An initial learning curve in interpreting new data measurements is quickly mastered and the enhanced communication of growth patterns and more comprehensive assessments ultimately provides clinicians with the tools to offer patients more personalised care.
\paragraph*{\textbf{Conclusion}}
This pilot clinical implementation study highlights the potential benefits of integrating automated measurements into clinical decision-making for VS management.}

\keywords{Vestibular schwannoma, deep learning, segmentation, feature extraction, personalised management}

\maketitle

\paragraph{Lay Summary}
Vestibular Schwannoma (VS) is a non-cancerous brain tumour that grows from the inner ear, towards the brain. Accurately tracking tumour growth is essential for making patient care decisions. Currently, doctors typically use manual linear measurements to monitor VS, but these methods can be time-consuming, can vary between observers, and are less sensitive than methods calculating tumour volume.
While measuring tumour volume provides more detailed and reliable information, doing so manually is labour-intensive and impractical for routine use. This creates a clear need for faster, automated solutions to improve tumour monitoring and treatment planning.
In this study, we test a new computer-assisted reporting tool that provides volumetric and other clinically relevant tumour measurements to support clinical decision-making. We assessed its performance against the current standard approach in a simulated real-world clinical setting involving 50 VS patients. While the radiologist initially experienced a short learning curve when interpreting the automated reporting, they quickly adapted. The tool enabled clearer communication of tumour growth patterns and offered more comprehensive assessments within the multidisciplinary team meeting (MDTM). Overall, it significantly improved the efficiency of MDTM and demonstrated the potential of computer-assisted reporting to support more personalised and informed patient care.

\section{Introduction}\label{sec1}

Vestibular schwannoma (VS) is a benign brain tumour originating from myelinating Schwann cells within the vestibular division of the vestibulocochlear nerve. 
%
The incidence rate of VS is rising \cite{stangerup2012epidemiology}.
In the UK, the incidence rate is approximately 2.2 per 100,000 people per year \cite{fernandez2023incidence} with some estimates indicating that approximately 1 in 1000 people will be diagnosed with a VS in their lifetime \cite{evans2005incidence}.
The increasing availability and improved quality of Magnetic Resonance Imaging (MRI) has resulted in higher proportion of small asymptomatic tumours now being diagnosed. For smaller tumours, expectant management with lifelong imaging is often advised \cite{shapey2018standardised} with patients proceeding to stereotactic radiosurgery (SRS) or conventional open surgery should the tumour demonstrate growth on serial imaging. Even after treatment, patients typically require an extended period of surveillance. 

The assessment of VS growth requires a standardised measurement approach~\cite{connor2021imaging}. The 2001 Consensus Meeting on Reporting Results in Acoustic Neuroma recommends distinguishing intrameatal and extrameatal portions and measuring the largest extrameatal diameter \cite{kanzaki2003new}. When a tumour is entirely intrameatal, this measurement becomes the maximum whole tumour diameter.
For VS treatment decisions, both linear and volumetric measurements are applicable.
As per the European Academy of Otology \& Neuro-Otology (EAONO) position statement, the criteria for significant VS growth include a$>$2 mm increase in diameter, a$>$1.2 cm$^3$ volume change, or a$>$20$\%$ volume change \cite{Kania2018}.
The UK introduced cancer Multidisciplinary Team Meetings (MDTMs) to ensure uniform high-quality care for all cancer patients, regardless of origin \cite{munro2013virtual}. 
Defining overall growth and growth rate is a key element in determining treatment strategies for patients with VS \cite{shapey2018standardised,Kania2018}, alongisde other factors such as absolute size, patient co-morbidities, hearing, age and patient preference. The manual extraction of linear measurements is a time-consuming process that is susceptible to variation and interobserver error \cite{hougaard2014redefinition}. 
Volumetric measurements offer higher sensitivity and precision, but existing methods, including manual or semi-automated tumour segmentation, are labour-intensive, lack standardisation and are prone to variability and subjectivity~\cite{mackeith2018comparison,balossier2023assessing}. 
Additionally, the lack of readily available standardised software has hindered the adoption of incorporating volumetric measurements into routine clinical practice. 


% \subsection{Use of Artificial Intelligence in VS}
%
Artificial Intelligence (AI) has emerged as a valuable tool in various aspects of VS research. Deep learning and machine learning techniques have been utilised for tumour segmentation \cite{aaronnmm,shapey2021artificial,wijethilake2022boundary}, growth prediction \cite{wang2022joint,grady2019predicting}, surgical outcome prediction~\cite{yu2023prediction,tang2022prediction}, and Koos grade prediction \cite{kujawa2022automated}.
Previous work has shown that AI tools possess the technical capability to fully automate the detection and segmentation of VS \cite{aaronnmm,shapey2019artificial}, and can also delineate the tumour's intra- and extra-meatal components \cite{wijethilake2022boundary}. These tools formed the basis for automating the extraction process of both linear and volumetric measurements in this study.  
Nevertheless, while AI has shown promise in VS management, the assessment of its clinical applicability and its impact on decision-making requires further investigation.

% \subsection{Contribution}
In this study, we developed an automated imaging biomarker report generator that employs deep learning segmentation and computer algorithms for feature extraction and visualisation. Each report included longitudinal measurements of the tumour, representative axial views of the tumour, and graphical representations to illustrate changes in both linear and volume measurements. This study assesses the overall process of implementing AI-driven automated reporting methods in a simulated controlled real-world context (\figref{fig:outline}). %e main contribution of this study is the assessment of the AI-assisted report 
To the best of our knowledge, this is the first study to integrate AI-based outcomes into clinical practice evaluating their impact on clinical decision-making for tumour management. 
%The overall process of implementing AI-driven methods in the clinic is visualised in \figref{fig:outline} and in this study we evaluate its impact on enhancing the standard clinical management. 


\begin{figure}[htb!]
\centering
\includegraphics[width=1.0\textwidth]{SimulatedMDM_overview_2024-1.png}
\caption{Overview diagram of our clinical implementation study, which consists of two arms to compare our proposed computer-assisted approach against the standard process, focusing on the personalised management of VS. In the computer-assisted approach, the automated report was utilized both during the neuroradiologist’s preparation for the simulated MDTM and during the MDTM itself, where it supported the decision-making process.} \label{fig:outline}
\end{figure}

\section{Material and methods}
To evaluate the impact on standard clinical practice, two separate simulated MDTM sessions involving 50 referred patients were conducted in a controlled setting. Decisions made in the simulated MDTMs did not impact patient care.
The first session adhered to the standard preparation procedure with manual extraction, while the second session introduced the automated imaging biomarker report.

\subsection{Datasets}
For his retrospective exploratory study, we utilised two datasets: \londonscrc and \uclhscrc, each obtained from different referral centers in \ifdefined\showidentifiedinfo London, \else (anonymised), \fi UK. \uclhscrc was used for internal segmentation model development (training, hyper-parameter tuning, and testing), whereas \londonscrc was used for external validation during the CAS-MDTM process. Further details can be found in Supplementary Methods \ref{datasets}.

\myparagraph{Ethics statement} This study was approved by the \ifdefined\showidentifiedinfo
NHS Health Research Authority and Research Ethics Committee (18/LO/0532).
\else
relevant authorities (anonymised).
\fi 
Because patients were selected retrospectively and the MR images were completely anonymised before analysis, no informed consent was required for the study.
\subsection{Formation of automated imaging biomarker reports}

\myparagraph{Deep learning model development} 
Building on the methodology in \cite{wijethilake2022boundary}, we adopted a two-stage approach employing the default 3D full-resolution UNet from the nnU-Net framework (referred to as 3D nnU-Net). Additional information regarding the internal training, hyper-parameter tuning \footnote{What we refer to as hyper-parameter tuning set is often referred as validation set in the machine learning community. We use the terminology "hyper-parameter tuning" to avoid any ambiguity with regards to our independent external validation set.} and testing sets, methodology and training procedures can be found in the Supplementary Appendix \ref{supdatset} and \ref{supDLmodel}. There was no overlap in patients between the internal training dataset and the external validation set used in this study's simulated MDTMs.

% In sequence, these stages aimed to achieve whole tumour and intra-/extra-meatal segmentation. For stage 2 training, we generated whole tumour masks through a 5-fold cross-validation process carried out in stage 1. In both stages, a loss function that combines Cross-entropy and Dice score was utilised. The model was trained using the internal training and hyper-parameter testing sets \footnote{What we refer to as hyper-parameter tuning set is often referred as validation set in the machine learning community. We use the terminology "hyper-parameter tuning" to avoid any ambiguity with regards to our independent external validation set.} and the performance was evaluated on the internal testing set. There was no overlap in patients between the internal training dataset and the external validation set used in this study's simulated MDTMs.

% The best performing models were identified by considering the Dice score of each fold and were then used to obtain the segmentations of the \londonscrc dataset, which were later externally validated during the simulated CAS-MDTM. Only the first stage of the two-stage nnUNet framework was employed to obtain masks for the post-operative sessions in the \londonscrc dataset. 
% The robustness of the deep learning based segmentation model outcomes were assessed by the expert neuroradiologist, during the MDTM preparations. 

\subsection{Feature extraction and visualisation} For the \londonscrc dataset, we acquired segmentation masks using the best-performing deep learning models and utilised them in the feature extraction process. The primary linear measurement we extracted for each VS was the maximum tumour diameter. This measurement could be derived from two regions: the entire tumour region ($\mathcal{D}^{WT}$) and/or the extrameatal region of the tumour ($\mathcal{D}^{EM}$). When the extrameatal tumour portion was small or negligible, radiologists typically measured the linear dimension for the entire tumour region (combining both intra- and extrameatal regions). 

More details about the linear features and selection of the appropriate measurement to present are provided in the Supplementary Appendix \ref{supselectdiameter}. Further, in our previous study \cite{Wijethilake2023-pb}, we conducted a preliminary evaluation comparing automated and an expert's manual linear measurements. 
% \myparagraph{Maximum Tumour / Tumour Region Diameter (\texorpdfstring{$\mathcal{D}$)}{D}}   \label{supselectdiameter}
 %More details about the extraction of the linear features are provided in the Supplementary Appendix \ref{supselectdiameter}. Further, in our previous study \cite{Wijethilake2023-pb}, we conducted a preliminary evaluation comparing automated and an expert's manual linear measurements.


% \myparagraph{Selection of the Most Relevant Diameter to Display}
\myparagraph{Choice of diameter to display to the clinical team} %\label{supselectdiameter}
To streamline and simplify the presentation of data for the clinical team, we choose to extract and display only one of these diameters $\mathcal{D}^{WT}$ and $\mathcal{D}^{EM}$.
%, as elaborated in the next section.
The selection of which diameter to present to the users depends on the patient's operative status and is influenced by the three additional features introduced earlier.
%
For cases that have undergone surgery, we extract the maximum whole tumour diameter.
%
For pre-operative cases, we consider two sub-scenarios.
The first sub-scenario occurs when the predicted mask is entirely intracanalicular, meaning only an intrameatal region is present.
In this case, the intrameatal region represents the entire tumour, and we extract its maximum diameter.
%
The second sub-scenario arises when the predicted mask includes an extrameatal portion. We then evaluate three additional features to determine which diameter should be extracted.
In this second sub-scenario, the presented feature is decided using the following algorithm:\\
\textbf{IF}\label{pseudocode} $\textbf{d}_{(intra,\parallel)}$ $\ge$ $\textbf{d}_{(extra,\parallel)}$ \\
    \tab $\rightarrow$ use $\mathcal{D}^{WT}$ \\
    \textbf{ELSE} \\
    \tab \textbf{IF} 
    $\textbf{d}_{(extra,\bot)}$ $> 2mm$ \\
    \tab \tab $\rightarrow$
    use $\mathcal{D}^{EM}$ \\
    \tab \textbf{ELSE IF} 
    $\textbf{d}_{(extra,\bot)}$ $\leq 2mm$ \\
    \tab \tab $\rightarrow$ 
    use $\mathcal{D}^{WT}$
%
Additionally, volume measurements were extracted for the intra- and extra-meatal regions.
%
Visualisation of the axial slice with the maximum $\mathcal{D}$ was done using the 3D Slicer software extension with Python \cite{fedorov20123d}. Additionally, 3D volume mask of the tumour was visualised.
%
Further, in our previous study \cite{Wijethilake2023-pb}, we conducted a preliminary evaluation comparing automated and an expert's manual linear measurements.

\myparagraph{Automated generation of the imaging biomarker report} 
Automated report generation followed two key steps: 1) segmentation and 2) feature extraction. For each patient a summary report and an extended version were generated. In the summary report, an MRI axial slice representative of each time point was included, along with the intra-/extra-meatal mask, corresponding extrameatal and whole tumour volumes, and maximum $\mathcal{D}$ measurement. Volume measurements were not presented if the tumour was present in more than one axial slice. 
%
The summary report formation details, along with an example report, is provided in \figref{fig:report_1}.
%
Additionally, an extended report is generated with all the measurements and 3D visualisations. 


% \subsection{Simulated MDTMs}
\subsection{Simulated MDTMs} \label{supMDM}

\myparagraph{Preparation for the standard MDTM}
The neuroradiologist prepared for the SS-MDTM under time-constrained conditions to replicate clinical MDTM preparation following UK practice guidelines. Linear measurements were extracted from the index, second most recent, and most recent scans for each patient using the Picture Archiving \& Communications System (PACS) workstation (Sectra workstation, Sectra AB, Sweden) at \ifdefined\showidentifiedinfo
King's College Hospital, London UK.
\else
our institute (anonymised).
\fi. For each patient, the neuroradiologist recorded the absolute linear measurements, provided a qualitative description of the tumour, and made judgments regarding tumour growth (change/no change/equivocal) on a structured form. Longitudinal changes were assessed between the index and recent time points and between the second most recent and most recent time points. The starting and finishing times for manual feature extraction for each patient case were recorded. The neuroradiologist's workload was also assessed using the NASA-TLX scoring system after completing the preparations, that evaluates a task based on six dimensions: mental demand, physical demand, temporal demand, performance, effort, and frustration, to provide an overall workload score \cite{hart1988development}. Higher NASA-TLX scores indicate greater perceived workload and stress associated with the task, reflecting increased cognitive or physical effort required by the user.

\myparagraph{Execution of the standard MDTM}
The SS-MDTM was conducted with the minimum required attendees, and it took place as a hybrid online-in-person meeting. The simulated skull base MDTM included two skull-base neurosurgeons \ifdefined\showidentifiedinfo (N.T., J.S.) \else (anonymised) \fi, two clinical oncologists \ifdefined\showidentifiedinfo (K.C., O.A.)\else (anonymised) \fi, clinical nurse specialists \ifdefined\showidentifiedinfo(A.H., J.D.S.)\else (anonymised) \fi, and three neurosurgical fellows \ifdefined\showidentifiedinfo(T.G., A.A., C.S.)\else (anonymised) \fi. Each case was presented to the MDTM by the MDTM coordinator \ifdefined\showidentifiedinfo(A.O)\else (anonymised) \fi. The  neuroradiologist \ifdefined\showidentifiedinfo(S.C.)\else (anonymised) \fi then presented the tumour measurements and observations, with the tumour displayed on the PACS system through screen sharing. The starting and finishing times of the MDTM were recorded. 

\myparagraph{Preparation for the computer-assisted simulated MDTM} 
The CAS-MDTM was conducted 35 days after the SS-MDTM. To reduce the potential for bias, the order of the 50 cases was altered and randomly assigned. Once again, the neuroradiologist prepared for the CAS-MDTM in a time-constrained environment, this time utilising the automated report. In this preparation phase, the neuroradiologist evaluated and decided on the acceptance or rejection of automated biomarkers for each patient’s MRI session (time point). This external validation was performed considering the segmentation outcomes provided by the deep learning model, while assessing the robustness of the deep learning based segmentation model. If a session was rejected, the neuroradiologist manually extracted the linear measurements. The assessments conducted during this process followed the same procedure as in the SS-MDTM, utilising the index, second most-recent, and their most recent scans. The overall growth from the index scan or interval growth from the second most recent scan was documented \cite{Kania2018}. 


\myparagraph{Execution of the computer-assisted MDTM} 
The CAS-MDTM followed the same format and impact assessment criteria as the SS-MDTM but introducing an evaluation of volume differences between the scans. CAS-MDTM was held 35 days after the SS-MDTM. Automated reports were distributed to all participants prior to the MDTM and the neuroradiologist \ifdefined\showidentifiedinfo(S.C.)\else (anonymised) \fi presented his observations, referencing either linear or volume measurements as necessary. During the CAS-MDTM, members also referred to the automated report to assist their decision making. 

\section{Results}
\subsection{Deep learning based segmentation}
%
The segmentation model provided whole tumour Dice scores of 0.8962 ($\pm$ 0.0510) for T2 and 0.8655 ($\pm$ 0.0836) for T1C on the internal testing set after first stage of two-stage framework. After two-stage segmentation, the model achieved whole tumour Dice scores of 0.9392 ($\pm$ 0.0351) for T2 and 0.9331 ($\pm$ 0.0354) for T1C, respectively, on the internal testing set. 
The performance of the segmentation models during the internal testing phase are presented in the Supplementary Appendix \ref{supsegresults}.
% \subsection{Results of the deep learning based segmentation on the internal testing cohort.} \label{supsegresults}


\subsection{Sample reports generated through automated imaging biomarker reporting} \label{supsamplereports}

The report included a visual representation of volume and maximum diameter ($\mathcal{D}$) change, using color coding to indicate growth (red), equivocal growth (orange), and no growth (green). Intra-/extra-meatal volumes were displayed in a bar plot, and diameters in a line plot with the x-axis representing time in months. Icons on the graph represented the decisions made after each session, with a guide provided at the bottom of the report. 
\figref{fig:report_1}  illustrates a report generated using our proposed methodology. It also demonstrates a case where the tumour shows an initial increase in size following SRS, a known post-treatment effect that does not necessarily indicate treatment failure or disease progression.

\begin{figure}[htbp!]
\centering
\frame{\includegraphics[width=0.95\textwidth]{summaryreport_171-1.png}}
\caption{A summary report (This is an accepted report by the neuroradiologist.)} \label{fig:report_1}
\end{figure}

\subsection{Neuroradiological preparation for the computer-assisted simulated MDTM}


In 72\% of cases (36 patients), the automatically generated segmentations and linear/volume measurements were accepted and used for assessing tumour growth by the neuroradiologist (section \ref{supsamplereports}). The neuroradiologist's observations, combining manual and automated measurements, were presented to the MDTM and in 
12 cases the neuroradiologist chose to \textit{only} present the  automatically-generated volume measurements provided in the summary report. 
 For 16\% of cases (8 patients), one session had unacceptable segmentation (Supplementary Appendix \ref{fig:report_2}). In these cases, the neuroradiologist  manually extracted the linear measurements for the rejected session. 

In the remaining 12\% of cases (6 patients), the automated outcomes required complete revision by the neuroradiologist during the preparation of the CAS-MDTM. This occurred when at least two sessions had unacceptable segmentations or mismatching linear measurements (Supplementary Appendix \ref{fig:report_3}). In such instances, only the neuroradiologist's manual extractions were used in the MDTM. 

%The NASA-TLX score for the preparation of the SS-MDTM was 45.5, whereas for the CAS-MDTM, it was 48 \ref{Suu}. 
Both the SS-MDTM and CAS-MDTM preparations placed a 'somewhat high' workload on the neuroradiologist with CAS-MDTM preparation having a higher workload compared to SS-MDTM preparation (NASA-TLX (NASA Task Load Index) 45.5 vs 48, cf section \ref{supMDM}).


\begin{figure}[htbp!]
\centering
\includegraphics[width=1.0\textwidth]{decision_comparison-1.png}
\caption{(A) Comparison of the timings of radiology preparation and MDTM for standard and computer-assisted approaches. $\ast\ast$ - significant difference ($p<0.01$) (B) Confusion matrix between the SS-MDTM decisions and the (actual) original MDTM decision (C) Confusion matrix between the (actual) original MDTM decisions and the CAS-MDTM decisions. (D) Confusion matrix between the SS-MDTM and the CAS-MDTM decisions.} \label{fig:timing_correlation}
\end{figure}


\subsection{Simulated MDTMs}

In the SS-MDTM, 7/50 patients were referred for active treatment including five for SRS and two for surgery. 39 patients were placed under surveillance and four were discharged. Patients under surveillance were imaged in line with \ifdefined\showidentifiedinfo our \else the \fi published protocol \cite{shapey2018standardised}. 

In the CAS-MDTM, 6 patients were referred for active treatment discussions, including five for SRS and one for surgery. 38 patients were placed under surveillance and six were discharged.
%while the rest were recommended to remain under 
%surveillance. 
%The patients under surveillance will be rescanned in 6 months (3 patients), 1 year (9 patients), 2 years (11 patients), 2-3 years (4 patients), 3 years (9 patie nts), 3-4 years (1 patient), and 5 years (1 patient). 
In 2/50 patients, a surgical intervention was recommended in the SS-MDTM whilst it was only recommended in 1/50 patients in the CAS-MDTM. 

The average times for preparation and MDTM for both standard and computer-assisted approaches are presented in \tabref{tab1:time_results} with the distribution visualised in \figref{fig:timing_correlation}~(B).


\begin{table}[htbp!]
\caption{Comparison of Preparation and MDTM Process Durations in SS-MDTM and CAS-MDTM Sessions }\label{tab1:time_results}
\centering
\begin{tabular}{@{}ccccc@{}}
\toprule
 &  & Average time per case & Total time &  \\ \midrule
\multirow{2}{*}{Preparation}  & SS-MDTM &  2m 36s ($\pm$ 1m and 5s)  &  2h 7m 30s & \multirow{2}{*}{n/s} \\  \cmidrule{2-4}
& CAS-MDTM &  2m 54s ($\pm$ 1m and 22s)  & 2h 25m 24s &\\ \midrule
\multirow{2}{*}{MDTM}   & SS-MDTM &  1m 21s ($\pm$ 0m and 44s)  & 1h 2m 36s  & \multirow{2}{*}{$\ast\ast$}\\ \cmidrule{2-4}  
  & CAS-MDTM &  1m 15s ($\pm$ 0m and 28s)  & 48m 24s & \\  \bottomrule
\multicolumn{5}{l}{\small n/s - no significant difference, $\ast\ast$ - significant difference ($p<0.01$)} \\
\end{tabular}
\end{table}

\section{Discussion}
%

\begin{figure}[htb!]
\centering
\includegraphics[width=1.0\textwidth]{faulty_segmentations-1.png}
\caption{Examples of deep learning generated segmentations rejected by the neuroradiologist. (A) Over segmented slice. (B) Under segmented slice. (C) Missed tumour detection. The manual annotation of the tumour region is shown in red. (D) Over segmented and the incorrect intra-/extra-meatal boundary.} \label{fig:faulty_segmentations}
\end{figure}
%
In this study, we introduce a novel approach, CAS-MDTM, that integrates automated imaging biomarkers reports into VS clinical management. We validate this concept in a controlled simulated clinical setting, involving a multidisciplinary team of clinical experts. Through deep learning based automated segmentation, we provide highly sensitive volume measurements, crucial for analysing VS growth. This approach has the potential to streamline decision-making, enhancing clinical efficiency, and offers potential for more personalised patient care. The use of automated reporting resulted in a substantial improvement in clinical efficiency and the potential to enhance patient management quality. 

%
To the best of our knowledge, our research represents the first clinical deployment of an AI supported report for tumour management, where we examine its affect on clinical workflow and decision-making process. Our study complies with the “Checklist for Artificial Intelligence in Medical Imaging (CLAIM) \cite{mongan2020checklist}. 
%
\citet{hawkins2023implementation} recently implemented a machine learning-based clinical workflow to perform segmentation, volumetric calculations, and generate reports using longitudinal MRI scans for low-grade glioma. However, their study did not explore how this technology could be integrated into clinical decision-making.  


% \subsection{Neuroradiological preparation}
%
During preparations for the CAS-MDTM, the neuroradiologist manually extracted linear measurements when the whole tumour segmentation was unacceptable at any of the three time points (index, second most recent, and most recent). 


We identified 4 scenarios contributing to faulty segmentations (\figref{fig:faulty_segmentations}). \figref{fig:faulty_segmentations} (A) visualises a session with an over-segmentation of a small tumour, while \figref{fig:faulty_segmentations} (B) and \figref{fig:faulty_segmentations} (C) depict instances of under-segmentation and non-recognition by the segmentation model, respectively. In such instances, the neuroradiologist manually extracted the linear measurements for these cases. Additionally, \figref{fig:faulty_segmentations} (D) is an example of a session that was over-segmented, thus failing to provide an acceptable intra-/extra-meatal boundary.

During SS-MDTM preparations, the neuroradiologist chose between $\mathcal{D}^{WT}$ and $\mathcal{D}^{EM}$, based on whether the maximum extrameatal dimension appeared larger than the porus on axial images. If the neuroradiologist was seeking serial comparable dimensions and the initial tumour was intrameatal, subsequent scans were interpreted using whole tumour volume measurements, even in the presence of a significant extrameatal component. This posed a significant challenge in the context of the automated imaging biomarker report, as we selected $\mathcal{D}^{EM}$ according to our algorithm (section \ref{supselectdiameter}). 

For several cases, the whole tumour volume tended to provide more reliable observations on growth, as shown in \figref{fig:2samplecases}. \figref{fig:2samplecases} (A) displays post-operative yearly scans between 2011 and 2013, along with corresponding $\mathcal{D}^{WT}$ and whole tumour volume measurements.  The change between the second and third time points indicates definitive growth (a change in volume of over 20\%), while the change in linear measurement ($\mathcal{D}^{WT}$) suggests equivocal growth. 

Differences in tumour boundaries between longitudinal scans was another reason for choosing whole tumour volume as the comparative metric for some patients. \figref{fig:2samplecases} (B) presents longitudinal scans of a post-SRS patient from 2012, 2016, and 2019 who had undergone SRS in 2005. Due to the irregular shape of the tumour, the separation of the intra-/extra-meatal regions does not accurately depict the tumour's behavior over time. These observations were highlighted by the neuroradiologist during the preparations and also when presenting to the MDTM. 

\begin{figure}[tb!]
\centering
\includegraphics[width=1.0\textwidth]{sample_cases-1.png}
\caption{Two patient cases that depicts the importance of volume measurements. (A)~A patient case where the volume measurement change presents a definitive growth in contrast to the linear measurement. (B) A patient case with an inconsistent and irregular intra-/extra-meatal boundary, for which the tumour volume is more reliable.} \label{fig:2samplecases}
\end{figure}

Contrary to expectations, our results demonstrated that the average preparation time for the CAS-MDTM was slightly longer than for the SS-MDTM (not statistically significant). This was partly due to the learning curve experienced by the neuroradiologist, which might have been mitigated through training on a separate trial cohort. Moreover, when preparing  for the CAS-MDTM, the neuroradiologist was assessing the validity of both the tumour segmentations and linear/volume measurements, which was different to the SS-MDTM preparations that exclusively utilised linear measurements. The information overload on the summary report may have also contributed to the extended preparation time and the high preparation workload in the CAS-MDTM.


The neuroradiologist's preparation may also have been negatively affected by poor performance of the segmentation model. This may be a result of various factors including limited availability of the desired MRI sequences, non-standard MRI acquisition, case complexity, tumour heterogeneity, the presence of very small tumours or residual tumour following surgery. 
Better automated segmentation results are likely to be achieved through the standardisation of MRI sequences used to image VS and/or diversification of the training dataset. Nevertheless, minor adjustments will almost certainly be required in some difficult cases so an integrated interactive segmentation module, allowing the neuroradiologist to make real-time adjustments in the segmentation masks, should be developed before such technology can be fully integrated into the routine clinical workflow. Integrating such a module into PACS would further reduce the cognitive load of processing/visualising various metrics, enabling the neuroradiologist to filter and focus on a specific preferred metric.

% \subsection{Observations from the simulated MDTMs}
%
The total number of discharge decisions were higher in the CAS-MDTM (6 patients) compared to the SS-MDTM (4 patients). The clinical multidisciplinary team (MDT) agreed to discharge three of the same patients in both MDTMs. One patient discharged from the SS-MDTM was not discharged from the CAS-MDTM; three  additional patients were discharged from the CAS-MDTM. Discharged patients typically included those in old age ($>80$ years) with small stable tumours. \figref{fig:timing_correlation} (C) summarises the similarities and differences between the SS-MDTM and the CAS-MDTM.

In the SS-MDTM, of 39 patients for whom surveillance imaging was originally recommended for actual patient care, the rescan interval increased for 11 patients (28.2\%) decreased for 8 patients(20.5\%), and remained unchanged for 16 patients (41\%) as compared with the MDTs original clinical decision. \figref{fig:timing_correlation} (B) illustrates how decisions taken in a SS-MDTM can change over time based on the original decisions made and the simulated SS-MDTM decisions for the 50 patients. Of note, in the 3 patients where there was a discrepancy in the recommendation for treatment between the two MDTMs, there was only a difference in the determination of tumour growth in 1 patient. Patient management may have changed since the patient's original clinical MDTM due to evolving clinical management and variations in the composition of MDTM participants together with their individual biases toward different treatments. 

The use of computer-assisted reporting enabled the MDT to offer patients a personalised management approach beyond standard surveillance protocols.
Decision-making in both SS-MDTM and CAS-MDTM was primarily based on tumour size measurements. However, other factors such as the patient's age and treatment history significantly influenced the decisions. In future studies, further exploration of these decision discrepancies is also essential to better understand how clinical judgment, patient-specific factors, and AI-assisted insights interact to influence management choices.

Qualitative feedback obtained from the MDT demonstrated that the graphical representations illustrating growth trends over patients' entire surveillance programme were immensely beneficial. The inclusion of additional volume data played a vital role in enhancing the precision of interval change assessments particularly when deciding whether or not to extend the interval between surveillance scans. Oncologists especially valued having whole tumour volume measurements available as this is the metric used when delivering radiotherapy- not just the extrameatal portion. 

From the neuroradiologist's perspective, the full automated imaging biomarker report, with its multiple inputs (linear and volume measurements for every imaging timepoint), was more challenging to interpret compared to the standard approach, where only index, second most recent, and most recent imaging were used. Consequently, in the CAS-MDTM, observations were limited to the same three sessions to reduce complexity. Additionally, the neuroradiologist highlighted the importance of keeping an expert human-in-the-loop for the absence of thorough data verification may lead to clinicians misinterpreting critical information. Accordingly, the integration of AI-assisted tools into clinical workflows must be approached with a human-in-the-loop framework, where neuroradiologists and clinicians can interactively refine model outputs and provide oversight in complex cases. This approach will ensure that automated segmentation methods remain both reliable and adaptable to real-world clinical scenarios and also foster trust among clinicians, ensuring that these tools effectively support decision-making rather than introducing new sources of uncertainty and AI hallucinations.
%
In both simulated MDTMs, the neuroradiologist also provided observations on additional radiological features such as cystic changes, peritumoural edema, and contrast enhancement patterns. While tumor size and volume are key parameters in monitoring vestibular schwannomas, these qualitative features are equally important for a comprehensive assessment. Their evaluation underscores the continued value of expert neuroradiological interpretation, which offers clinical insights beyond the scope of current automated algorithms. This highlights the future need to incorporate quantitative biomarkers and visualizations capable of capturing a broader spectrum of tumour and brain abnormalities.
% \subsection{Automated patient-centric report}

We organised an online Patient Involvement focus group in partnership with the \ifdefined\showidentifiedinfo British \else
(anonymised)
\fi Acoustic Neuroma Association, to explore how patients could utilise this technology. We selected 12 individuals from a pool of over 200 interested patients across the UK, ensuring diversity in age, gender, and treatment experiences. 

This session provided valuable insights into patient preferences for automated reports, emphasising the importance of visual and personalised formats. Patients highlighted the significance of clarity and simplicity in reporting. An artistic representation visually depicted the event, referencing the key components highlighted by the patients~(\figref{fig:ppi_drawing}). 


\begin{figure}[htb!]
\centering
\includegraphics[width=1.0\textwidth]{ppi_final.jpg}
\caption{Visual illustration from the patient involvement session.} \label{fig:ppi_drawing}
\end{figure}


The session highlighted how this report could be extended for use in combined MDTM clinics, as discussed in \cite{colombo2023surgery}, where patients can access their personalised reports. This could improve workflow efficiency, patient-reported outcomes, decision transparency, and patient mental health.

\newpage


\section{Conclusion}
%
This is first study to report the clinical deployment of an AI supported reporting tool for tumour management. We introduced computer-assisted automated reporting exploiting deep learning-based segmentation to aid vestibular schwannoma management and evaluated its impact in a simulated clinical environment. This work demonstrated a significant improvement in the efficiency of clinical MDTMs and highlights the positive impact computer-assisted reporting could have in delivering more personalised patient care. 

\backmatter

\bmhead{Funding}
N. Wijethilake was supported by the UK Medical Research Council [MR/N013700/1] and the King’s College London MRC Doctoral Training Partnership in Biomedical Sciences. This work was supported by core funding from the Wellcome Trust (203148/Z/16/Z) and EPSRC (NS/A000049/1) and an MRC project grant (MC/PC/180520). TV is also supported by a Medtronic/Royal Academy of Engineering Research Chair (RCSRF1819/7/34).

\bmhead{Competing Interests}
Jonathan Shapey and Tom Vercauteren are co-founders and shareholders of Hypervision Surgical however we confirm that no products from Hypervision Surgical were used in this study and confirm that Hypervision Surgical has no interest in this work. The authors have no other interest to declare. 

\bmhead{Contributorship}
N.W. contributed to conceptualisation, methodology, formal analysis, writing, review, editing. S.C. was involved in MDTM execution and conceptualisation. M.I. and A.O. handled data curation. R.B. was responsible for data collection. J.D.L.D.S., A.H., A.A., T.G., C.S., K.C., O.A., R.O., D.J., E.M., S.B., and N.T. contributed to the MDTM process. T.V. and J.S. provided conceptualisation, supervision, methodology, writing, review and editing.

\bmhead{Data Availability}
The datasets used for the internal development of the segmentation models are openly available on The Cancer Imaging Archive (TCIA) at \url{https://www.cancerimagingarchive.net/collection/vestibular-schwannoma-mc-rc/}.

\bmhead{Code Availability}
The code for the automated report generation framework discussed in this paper is publicly available on GitHub at: \ifdefined\showidentifiedinfo \url{https://github.com/navodini/AutomatedReportGenerationVS}. \else (anonymised). \fi


\bmhead{Supplementary information}

% Supplementary methods \ref{secmethods}.
%
Supplementary results \ref{secresults}.
\ifdefined\showidentifiedinfo


\bmhead{Acknowledgements}
We extend our thanks to Virginia Fernandez for the patient involvement illustration. 
%
For the purpose of open access, the authors have applied a CC BY public copyright licence to any Author Accepted Manuscript version arising from this submission.


\clearpage

\newpage
\bibliography{sn-bibliography}% common bib file
%% if required, the content of .bbl file can be included here once bbl is generated
%%\input sn-article.bbl


\end{document}
