# Supplementary material for: Artificial intelligence for personalized management of vestibular schwannoma: a multidisciplinary clinical implementation study
Source: JAMIA Open. 2026 Jan 6;9(1):ooaf163. doi: 10.1093/jamiaopen/ooaf163 (PMC12772638; doi:10.1093/jamiaopen/ooaf163)
Supplement: ooaf163_Supplementary_Data [file ooaf163_supplementary_data.zip › sn-bibliography.bib]

@inproceedings{wijethilake2022boundary,
  title={Boundary Distance Loss for Intra-/Extra-meatal Segmentation of Vestibular Schwannoma},
  author={Wijethilake, Navodini and Kujawa, Aaron and Dorent, Reuben and Asad, Muhammad and Oviedova, Anna and Vercauteren, Tom and Shapey, Jonathan},
  booktitle={Machine Learning in Clinical Neuroimaging: 5th International Workshop, MLCN 2022, Held in Conjunction with MICCAI 2022, Singapore, September 18, 2022, Proceedings},
  pages={73--82},
  year={2022},
  organization={Springer}
}


@article{ostrom2021cbtrus,
  title={{CBTRUS} statistical report: primary brain and other central nervous system tumors diagnosed in the {United States} in 2014--2018},
  author={Ostrom, Quinn T and Cioffi, Gino and Waite, Kristin and Kruchko, Carol and Barnholtz-Sloan, Jill S},
  journal={Neuro-oncology},
  volume={23},
  number={Supplement\_3},
  pages={iii1--iii105},
  year={2021},
  publisher={Oxford University Press US}
}

@article{connor2021imaging,
  title={Imaging of the vestibular schwannoma: diagnosis, monitoring, and treatment planning},
  author={Connor, Steve EJ},
  journal={Neuroimaging Clinics},
  volume={31},
  number={4},
  pages={451--471},
  year={2021},
  publisher={Elsevier}
}

@article{kanzaki2003new,
  title={New and modified reporting systems from the consensus meeting on systems for reporting results in vestibular schwannoma},
  author={Kanzaki, Jin and Tos, Mirko and Sanna, Mario and Moffat, David A},
  journal={Otology \& neurotology},
  volume={24},
  number={4},
  pages={642--649},
  year={2003},
  publisher={LWW}
}

@article{munro2013virtual,
  title={What is a virtual multidisciplinary team ({vMDT})?},
  author={Munro, AJ and Swartzman, S},
  journal={British journal of cancer},
  volume={108},
  number={12},
  pages={2433--2441},
  year={2013},
  publisher={Nature Publishing Group}
}

@article{fernandez2023incidence,
  title={Incidence and presentation of vestibular schwannoma: a 3-year cohort registry study},
  author={Fern{\'a}ndez-M{\'e}ndez, Rocio and Wan, Yizhou and Axon, Patrick and Joannides, Alexis},
  journal={Acta Neurochirurgica},
  volume={165},
  number={10},
  pages={2903--2911},
  year={2023},
  publisher={Springer}
}


@article{mackeith2018comparison,
  title={A comparison of semi-automated volumetric vs linear measurement of small vestibular schwannomas},
  author={MacKeith, Samuel and Das, Tilak and Graves, Martin and Patterson, Andrew and Donnelly, Neil and Mannion, Richard and Axon, Patrick and Tysome, James},
  journal={European Archives of Oto-Rhino-Laryngology},
  volume={275},
  pages={867--874},
  year={2018},
  publisher={Springer}
}

@article{hougaard2014redefinition,
  title={Is a redefinition of the growth criteria of vestibular schwannomas needed?},
  author={Hougaard, Dan and Norgaard, Anne and Pedersen, Thue and Bibby, Bo Martin and Ovesen, Therese},
  journal={American Journal of Otolaryngology},
  volume={35},
  number={2},
  pages={192--197},
  year={2014},
  publisher={Elsevier}
}

@article{mclean2016evaluating,
  title={Evaluating vestibular schwannoma size and volume on magnetic resonance imaging: an inter-and intra-rater agreement study},
  author={McLean, Anna C Lawson and McLean, Aaron Lawson and Rosahl, Steffen K},
  journal={Clinical Neurology and Neurosurgery},
  volume={145},
  pages={68--73},
  year={2016},
  publisher={Elsevier}
}

@article{cross2006reproducibility,
  title={Reproducibility of volume measurements of vestibular schwannomas--a preliminary study},
  author={Cross, JJ and Baguley, DM and Antoun, NM and Moffat, DA and Prevost, AT},
  journal={Clinical Otolaryngology},
  volume={31},
  number={2},
  pages={123--129},
  year={2006},
  publisher={Wiley Online Library}
}

@article{balossier2023assessing,
  title={Assessing Tumor Volume for Sporadic Vestibular Schwannomas: A Comparison of Methods of Volumetry},
  author={Balossier, Anne and Delsanti, Christine and Troude, Lucas and Thomassin, Jean-Marc and Roche, Pierre-Hugues and R{\'e}gis, Jean},
  journal={Stereotactic and Functional Neurosurgery},
  volume={101},
  number={4},
  pages={265--276},
  year={2023},
  publisher={S. Karger AG}
}

@article{walz2012three,
  title={Three-dimensional segmented volumetric analysis of sporadic vestibular schwannomas: comparison of segmented and linear measurements},
  author={Walz, Patrick C and Bush, Matthew L and Robinett, Zachary and Kirsch, Claudia FE and Welling, D Bradley},
  journal={Otolaryngology--Head and Neck Surgery},
  volume={147},
  number={4},
  pages={737--743},
  year={2012},
  publisher={SAGE Publications Sage CA: Los Angeles, CA}
}

@article{fink2022comparing,
  title={Comparing the precision and reliability between three radiographic techniques for measuring sporadic vestibular schwannomas},
  author={Fink, Kathleen R and Nobles, Sarah E and Zeitler, Daniel M},
  journal={Academic Radiology},
  volume={29},
  number={1},
  pages={69--76},
  year={2022},
  publisher={Elsevier}
}

@article{selleck2021vestibular,
  title={Vestibular schwannoma measurements—is volumetric analysis clinically necessary?},
  author={Selleck, Anne Morgan and Rodriguez, Justin D and Brown, Kevin D},
  journal={Otology \& Neurotology},
  volume={42},
  number={6},
  pages={906--911},
  year={2021},
  publisher={LWW}
}

@article{aaronnmm,
  title={Deep learning for automatic segmentation of vestibular schwannoma: a retrospective study from multi-center routine {MRI}},
  author={Kujawa, Aaron and Dorent, Reuben and Connor, Steve and Thomson, Suki and Ivory, Marina and Vahedi, Ali and Guilhem, Emily and Wijethilake, Navodini and Bradford, Robert and Kitchen, Neil and others},
  journal={Frontiers in Computational Neuroscience},
  volume={18},
  pages={1365727},
  year={2024},
  publisher={Frontiers Media SA}
}


@article{shapey2019artificial,
  title={An artificial intelligence framework for automatic segmentation and volumetry of vestibular schwannomas from contrast-enhanced {T1}-weighted and high-resolution {T2}-weighted {MRI}},
  author={Shapey, Jonathan and Wang, Guotai and Dorent, Reuben and Dimitriadis, Alexis and Li, Wenqi and Paddick, Ian and Kitchen, Neil and Bisdas, Sotirios and Saeed, Shakeel R and Ourselin, Sebastien and others},
  journal={Journal of neurosurgery},
  volume={134},
  number={1},
  pages={171--179},
  year={2019},
  publisher={American Association of Neurological Surgeons}
}

@article{Kania2018,
  doi = {10.5152/iao.2018.5360},
  url = {https://doi.org/10.5152/iao.2018.5360},
  year = {2018},
  month = may,
  publisher = {{AVES} {YAYINCILIK} A.{\c{S}}.},
  pages = {90--94},
  author = {Romain Kania and   and Benjamin V{\'{e}}rillaud and Domitille Camous and Charlotte Hautefort and Thomas Somers and J{\'{e}}r{\^{o}}me Waterval and S{\'{e}}bastien Froelich and Philippe Herman and   and   and   and   and   and   and},
  title = {{EAONO} position statement on Vestibular Schwannoma: Imaging Assessment Question: How should growth of Vestibular Schwannoma be defined?},
  journal = {The Journal of International Advanced Otology}
}

@article{wang2022joint,
  title={Joint Vestibular Schwannoma Enlargement Prediction and Segmentation Using a Deep Multi-task Model},
  author={Wang, Kai and George-Jones, Nicholas A and Chen, Liyuan and Hunter, Jacob B and Wang, Jing},
  journal={The Laryngoscope},
  year={2022},
  publisher={Wiley Online Library}
}

@article{yu2023prediction,
  title={Prediction of vestibular schwannoma surgical outcome using deep neural network},
  author={Yu, Yansuo and Song, Gang and Zhao, Yixin and Liang, Jiantao and Liu, Qiang},
  journal={World Neurosurgery},
  year={2023},
  publisher={Elsevier}
}

@article{shapey2021artificial,
  title={Artificial Intelligence Opportunities for Vestibular Schwannoma Management Using Image Segmentation and Clinical Decision Tools},
  author={Shapey, Jonathan and Kujawa, Aaron and Dorent, Reuben and Saeed, Shakeel R and Kitchen, Neil and Obholzer, Rupert and Ourselin, Sebastien and Vercauteren, Tom and Thomas, Nick WM},
  journal={World neurosurgery},
  volume={149},
  pages={269--270},
  year={2021}
}

@article{tang2022prediction,
  title={Prediction of Vestibular Schwannoma Resection Outcomes Using Three Risk Stratification Scores and Development of a Machine Learning-Based Vestibular Schwannoma Risk Score},
  author={Tang, Oliver Y and Bajaj, Ankush I and Zhao, Kevin and Liu, James K},
  journal={Journal of Neurological Surgery Part B: Skull Base},
  volume={83},
  pages={S1--S270},
  year={2022},
  publisher={Georg Thieme Verlag KG R{\"u}digerstra{\ss}e 14, 70469 Stuttgart, Germany}
}

@article{tan20222,
  title={A 2 and 5-Year Longitudinal Analysis of 671 Consecutive Patients Diagnosed with Unilateral Vestibular Schwannoma},
  author={Tan, Neil C-W and Macfarlane, Robert and Donnelly, Neil and Mannion, Richard and Tysome, James R and Jefferies, Sarah and Bance, Manohar and Axon, Patrick R},
  journal={Otology \& Neurotology},
  volume={43},
  number={6},
  pages={702--708},
  year={2022},
  publisher={LWW}
}

@article{grady2019predicting,
  title={Predicting growth trajectory in vestibular schwannoma from radiomic data using supervised machine learning techniques},
  author={Grady, Conor and Wang, Hesheng and Schnurman, Zane and Qu, Tanxia and Kondziolka, Douglas},
  journal={Neurosurgery},
  volume={66},
  pages={310--318},
  year={2019},
  publisher={LWW}
}

@article{saleh2022wait,
  title={Wait and Scan Management of Intra-canalicular Vestibular Schwannomas: Analysis of Growth and Hearing Outcome},
  author={Saleh, Essam and Piccirillo, Enrico and Migliorelli, Andrea and Piroli, Piera and Kihlgren, Caterina and Sanna, Mario},
  journal={Otology \& Neurotology},
  volume={43},
  number={6},
  pages={676--684},
  year={2022},
  publisher={LWW}
}

@article{lee2021applying,
  title={Applying artificial intelligence to longitudinal imaging analysis of vestibular schwannoma following radiosurgery},
  author={Lee, Cheng-Chia and Lee, Wei-Kai and Wu, Chih-Chun and Lu, Chia-Feng and Yang, Huai-Che and Chen, Yu-Wei and Chung, Wen-Yuh and Hu, Yong-Sin and Wu, Hsiu-Mei and Wu, Yu-Te and others},
  journal={Scientific reports},
  volume={11},
  number={1},
  pages={3106},
  year={2021},
  publisher={Nature Publishing Group UK London}
}

@article{kujawa2022automated,
  title={Automated {Koos} Classification of Vestibular Schwannoma},
  author={Kujawa, Aaron and Dorent, Reuben and Connor, Steve and Oviedova, Anna and Okasha, Mohamed and Grishchuk, Diana and Ourselin, Sebastien and Paddick, Ian and Kitchen, Neil and Vercauteren, Tom and others},
  journal={Frontiers in Radiology},
  volume={2},
  pages={837191},
  year={2022},
  publisher={Frontiers}
}

@article{jia2021management,
  title={Management and outcomes of sporadic vestibular schwannoma: a longitudinal study over 12 years},
  author={Jia, Huan and Sterkers, Olivier and Pavillon-Maisonnier, Cl{\'e}mence and Smail, Mustapha and Nguyen, Yann and Wu, Hao and Kalamarides, Michel and Lahlou, Ghizl{\`e}ne},
  journal={The Laryngoscope},
  volume={131},
  number={3},
  pages={E970--E976},
  year={2021},
  publisher={Wiley Online Library}
}

@article{colombo2023surgery,
  title={Surgery versus radiosurgery for vestibular schwannoma: Shared decision making in a multidisciplinary clinic},
  author={Colombo, Francesca and Maye, Helen and Rutherford, Scott and King, Andrew and Hammerbeck-Ward, Charlotte and Whitfield, Gillian A and McBain, Catherine and Colaco, Rovel and Entwistle, Helen and Wadeson, Andrea and others},
  journal={Neuro-Oncology Advances},
  volume={5},
  number={1},
  pages={vdad089},
  year={2023},
  publisher={Oxford University Press US}
}

@article{nilsen2021postural,
  title={Postural sway predicts growth in untreated vestibular schwannoma: a retrospective volumetric study},
  author={Nilsen, Kathrin Skorpa and Dhayalan, Dhanushan and Lund-Johansen, Morten and Goplen, Frederik Kragerud},
  journal={Otology \& Neurotology},
  volume={42},
  number={4},
  pages={e495--e502},
  year={2021},
  publisher={LWW}
}

@article{kim2021growth,
  title={Growth of vestibular schwannoma: Long-term follow-up study using survival analysis},
  author={Kim, Jong Sei and Cho, Yang-Sun},
  journal={Acta Neurochirurgica},
  volume={163},
  number={8},
  pages={2237--2245},
  year={2021},
  publisher={Springer}
}

@article{isensee2021nnu,
  title={nnU-Net: a self-configuring method for deep learning-based biomedical image segmentation},
  author={Isensee, Fabian and Jaeger, Paul F and Kohl, Simon AA and Petersen, Jens and Maier-Hein, Klaus H},
  journal={Nature methods},
  volume={18},
  number={2},
  pages={203--211},
  year={2021},
  publisher={Nature Publishing Group}
}


@article{hentschel2021development,
  title={Development of a model to predict vestibular schwannoma growth: An opportunity to introduce new wait and scan strategies},
  author={Hentschel, Mayke A and Hannink, Gerjon and Steens, Stefan CA and Mulder, Jef JS and Rovers, Maroeska M and Kunst, Henricus PM},
  journal={Clinical Otolaryngology},
  volume={46},
  number={1},
  pages={273--283},
  year={2021},
  publisher={Wiley Online Library}
}

@article{neve2023long,
  title={Long-Term Quality of Life of Vestibular Schwannoma Patients: A Longitudinal Analysis},
  author={Neve, Olaf M and Jansen, Jeroen C and Koot, Radboud W and Ridder, Mischa de and Paul G. van Benthem, Peter and Stiggelbout, Anne M and Hensen, Erik F},
  journal={Otolaryngology--Head and Neck Surgery},
  volume={168},
  number={2},
  pages={210--217},
  year={2023},
  publisher={Wiley Online Library}
}

@article{miller2020quality,
  title={Quality of life in vestibular schwannoma patients: a longitudinal study},
  author={Miller, Lauren E and Brant, Jason A and Naples, James G and Bigelow, Douglas C and Lee, John YK and Ruckenstein, Michael J},
  journal={Otology \& Neurotology},
  volume={41},
  number={2},
  pages={e256--e261},
  year={2020},
  publisher={LWW}
}

@article{shapey2018standardised,
  title={A standardised pathway for the surveillance of stable vestibular schwannoma},
  author={Shapey, J and Barkas, K and Connor, S and Hitchings, A and Cheetham, H and Thomson, S and U-King-Im, JM and Beaney, R and Jiang, D and Barazi, S and others},
  journal={The Annals of The Royal College of Surgeons of England},
  volume={100},
  number={3},
  pages={216--220},
  year={2018},
  publisher={Royal College of Surgeons}
}


@article{jia2021management,
  title={Management and outcomes of sporadic vestibular schwannoma: a longitudinal study over 12 years},
  author={Jia, Huan and Sterkers, Olivier and Pavillon-Maisonnier, Cl{\'e}mence and Smail, Mustapha and Nguyen, Yann and Wu, Hao and Kalamarides, Michel and Lahlou, Ghizl{\`e}ne},
  journal={The Laryngoscope},
  volume={131},
  number={3},
  pages={E970--E976},
  year={2021},
  publisher={Wiley Online Library}
}

@article{andrew1979another,
  title={Another efficient algorithm for convex hulls in two dimensions},
  author={Andrew, Alex M},
  journal={Information Processing Letters},
  volume={9},
  number={5},
  pages={216--219},
  year={1979},
  publisher={Elsevier}
}

@article{hawkins2023implementation,
  title={Implementation and prospective real-time evaluation of a generalized system for in-clinic deployment and validation of machine learning models in radiology},
  author={Hawkins, James R and Olson, Marram P and Harouni, Ahmed and Qin, Ming Melvin and Hess, Christopher P and Majumdar, Sharmila and Crane, Jason C},
  journal={PLOS Digital Health},
  volume={2},
  number={8},
  pages={e0000227},
  year={2023},
  publisher={Public Library of Science San Francisco, CA USA}
}


@article{fedorov20123d,
  title={{3D Slicer} as an image computing platform for the Quantitative Imaging Network},
  author={Fedorov, Andriy and Beichel, Reinhard and Kalpathy-Cramer, Jayashree and Finet, Julien and Fillion-Robin, Jean-Christophe and Pujol, Sonia and Bauer, Christian and Jennings, Dominique and Fennessy, Fiona and Sonka, Milan and others},
  journal={Magnetic resonance imaging},
  volume={30},
  number={9},
  pages={1323--1341},
  year={2012},
  publisher={Elsevier}
}

@ARTICLE{hart1988development,
  title={Development of NASA-TLX (Task Load Index): Results of empirical and theoretical research},
  author={Hart, Sandra G and Staveland, Lowell E},
  journal={Advances in Psychology},
  volume={52},
  pages={139--183},
  year={1988},
  publisher={North-Holland}
}

@ARTICLE{Wijethilake2023-pb,
  title     = "A clinical guideline driven automated linear feature extraction
               for vestibular Schwannoma",
  author    = "Wijethilake, Navodini and Connor, Steve and Oviedova, Anna and
               Burger, Rebecca and Vercauteren, Tom and Shapey, Jonathan",
  publisher = "arXiv",
  journal = "arXiv",
  year      =  2023
}

@article{stangerup2012epidemiology,
  title={Epidemiology and natural history of vestibular schwannomas},
  author={Stangerup, Sven-Eric and Caye-Thomasen, Per},
  journal={Otolaryngologic Clinics of North America},
  volume={45},
  number={2},
  pages={257--268},
  year={2012},
  publisher={Elsevier}
}

@article{evans2005incidence,
  title={Incidence of vestibular schwannoma and neurofibromatosis 2 in the {North West of England} over a 10-year period: higher incidence than previously thought},
  author={Evans, D Gareth R and Moran, Anthony and King, Andrew and Saeed, S and Gurusinghe, Nihal and Ramsden, Richard},
  journal={Otology \& neurotology},
  volume={26},
  number={1},
  pages={93--97},
  year={2005},
  publisher={LWW}
}

@misc{mongan2020checklist,
  title={Checklist for artificial intelligence in medical imaging ({CLAIM}): a guide for authors and reviewers},
  author={Mongan, John and Moy, Linda and Kahn Jr, Charles E},
  journal={Radiology: Artificial Intelligence},
  volume={2},
  number={2},
  pages={e200029},
  year={2020},
  publisher={Radiological Society of North America}
}

@ARTICLE{py06nimg,
  author = {Paul A. Yushkevich and Joseph Piven and Cody Hazlett, Heather and
    Gimpel Smith, Rachel and Sean Ho and James C. Gee and Guido Gerig},
  title = {User-Guided {3D} Active Contour Segmentation of
    Anatomical Structures: Significantly Improved Efficiency and Reliability},
  journal = {Neuroimage},
  year = {2006},
  volume = {31},
  number = {3},
  pages = {1116--1128},
}

@article{tournier2019mrtrix3,
  title={{MRtrix3}: A fast, flexible and open software framework for medical image processing and visualisation},
  author={Tournier, J-Donald and Smith, Robert and Raffelt, David and Tabbara, Rami and Dhollander, Thijs and Pietsch, Maximilian and Christiaens, Daan and Jeurissen, Ben and Yeh, Chun-Hung and Connelly, Alan},
  journal={Neuroimage},
  volume={202},
  pages={116137},
  year={2019},
  publisher={Elsevier}
}
