# Supplementary material for: Artificial intelligence for personalized management of vestibular schwannoma: a multidisciplinary clinical implementation study
Source: JAMIA Open. 2026 Jan 6;9(1):ooaf163. doi: 10.1093/jamiaopen/ooaf163 (PMC12772638; doi:10.1093/jamiaopen/ooaf163)
Supplement: ooaf163_Supplementary_Data [file ooaf163_supplementary_data.zip › supplementary.tex]

%Version 3 December 2023
% See section 11 of the User Manual for version history
%
%%%%%%%%%%%%%%%%%%%%%%%%%%%%%%%%%%%%%%%%%%%%%%%%%%%%%%%%%%%%%%%%%%%%%%
%%                                                                 %%
%% Please do not use \input{...} to include other tex files.       %%
%% Submit your LaTeX manuscript as one .tex document.              %%
%%                                                                 %%
%% All additional figures and files should be attached             %%
%% separately and not embedded in the \TeX\ document itself.       %%
%%                                                                 %%
%%%%%%%%%%%%%%%%%%%%%%%%%%%%%%%%%%%%%%%%%%%%%%%%%%%%%%%%%%%%%%%%%%%%%

%%\documentclass[referee,sn-basic]{sn-jnl}% referee option is meant for double line spacing

%%=======================================================%%
%% to print line numbers in the margin use lineno option %%
%%=======================================================%%

%%\documentclass[lineno,sn-basic]{sn-jnl}% Basic Springer Nature Reference Style/Chemistry Reference Style

%%======================================================%%
%% to compile with pdflatex/xelatex use pdflatex option %%
%%======================================================%%

%%\documentclass[pdflatex,sn-basic]{sn-jnl}% Basic Springer Nature Reference Style/Chemistry Reference Style


%%Note: the following reference styles support Namedate and Numbered referencing. By default the style follows the most common style. To switch between the options you can add or remove Numbered in the optional parenthesis. 
%%The option is available for: sn-basic.bst, sn-vancouver.bst, sn-chicago.bst%  
 
%%\documentclass[pdflatex,sn-nature]{sn-jnl}% Style for submissions to Nature Portfolio journals
%%\documentclass[pdflatex,sn-basic]{sn-jnl}% Basic Springer Nature Reference Style/Chemistry Reference Style
\documentclass[pdflatex,sn-mathphys-num]{sn-jnl}% Math and Physical Sciences Numbered Reference Style 
%%\documentclass[pdflatex,sn-mathphys-ay]{sn-jnl}% Math and Physical Sciences Author Year Reference Style
%%\documentclass[pdflatex,sn-aps]{sn-jnl}% American Physical Society (APS) Reference Style
%%\documentclass[pdflatex,sn-vancouver,Numbered]{sn-jnl}% Vancouver Reference Style
%%\documentclass[pdflatex,sn-apa]{sn-jnl}% APA Reference Style 
%%\documentclass[pdflatex,sn-chicago]{sn-jnl}% Chicago-based Humanities Reference Style

%%%% Standard Packages
%%<additional latex packages if required can be included here>

\usepackage{graphicx}%
\usepackage{multirow}%
\usepackage{amsmath,amssymb,amsfonts}%
\usepackage{amsthm}%
\usepackage{mathrsfs}%
\usepackage[title]{appendix}%
\usepackage{xcolor}%
\usepackage{textcomp}%
\usepackage{manyfoot}%
\usepackage{booktabs}%
\usepackage{algorithm}%
\usepackage{algorithmicx}%
\usepackage{algpseudocode}%
\usepackage{listings}%
\usepackage{anyfontsize}
\usepackage{xr-hyper} 

\def\showidentifiedinfo{} % set to true

\ifdefined\showidentifiedinfo
\newcommand{\londonscrc}{KCH MC-RC\xspace}
\else 
\newcommand{\londonscrc}{Anonymised-2 MC-RC \xspace}
\fi

\ifdefined\showidentifiedinfo
\newcommand{\uclhscrc}{UCLH MC-RC\xspace}
\else
\newcommand{\uclhscrc}{Anonymised-1 MC-RC\xspace}
\fi

% \usepackage{lineno}
% \linenumbers

%%%%

%%%%%=============================================================================%%%%
%%%%  Remarks: This template is provided to aid authors with the preparation
%%%%  of original research articles intended for submission to journals published 
%%%%  by Springer Nature. The guidance has been prepared in partnership with 
%%%%  production teams to conform to Springer Nature technical requirements. 
%%%%  Editorial and presentation requirements differ among journal portfolios and 
%%%%  research disciplines. You may find sections in this template are irrelevant 
%%%%  to your work and are empowered to omit any such section if allowed by the 
%%%%  journal you intend to submit to. The submission guidelines and policies 
%%%%  of the journal take precedence. A detailed User Manual is available in the 
%%%%  template package for technical guidance.
%%%%%=============================================================================%%%%

% as per the requirement new theorem styles can be included as shown below
% \theoremstyle{thmstyleone}%
% \newtheorem{theorem}{Theorem}%  meant for continuous numbers
% %%\newtheorem{theorem}{Theorem}[section]% meant for sectionwise numbers
% %% optional argument [theorem] produces theorem numbering sequence instead of independent numbers for Proposition
% \newtheorem{proposition}[theorem]{Proposition}% 
% %%\newtheorem{proposition}{Proposition}% to get separate numbers for theorem and proposition etc.

% \theoremstyle{thmstyletwo}%
% \newtheorem{example}{Example}%
% \newtheorem{remark}{Remark}%

% \theoremstyle{thmstylethree}%
% \newtheorem{definition}{Definition}%
% \usepackage{amssymb}

\usepackage{array}
\usepackage{xspace}
\usepackage{makecell}
\usepackage{url,hyperref,lineno,microtype,subcaption}
\usepackage{multirow}
\newcommand\tab[1][1cm]{\hspace*{#1}}
\newcommand*{\MyIndent}{\hspace*{0.5cm}}

\setcounter{section}{1} 
\renewcommand{\thesection}{2.\arabic{section}}

\newcommand{\figref}[1]{\figurename~\ref{#1}}
\newcommand{\tabref}[1]{\tablename~\ref{#1}}
% \newcommand{\londonscrc}{KCH MC-RC\xspace}
% \newcommand{\uclhscrc}{UCLH MC-RC\xspace}

%\newcommand{\myparagraph}[1]{\textbf{#1:}}
%\newcommand{\myparagraph}[1]{\subparagraph{#1}}
\newcommand{\myparagraph}[1]{\medskip\noindent\textbf{#1.}\enskip}

\raggedbottom
%%\unnumbered% uncomment this for unnumbered level heads
\externaldocument{main}
\begin{document}


% \clearpage
\begin{appendices}

\section{Supplementary Methods}\label{secmethods}


\subsection{Datasets} \label{datasets}
We employed two datasets, \londonscrc and \uclhscrc, from separate referral centers in \ifdefined\showidentifiedinfo London, \else (anonymised), \fi UK. \uclhscrc supported internal segmentation model development, while \londonscrc was used for external validation during the CAS-MDTM process. The flow of data and the inclusion/exclusion criteria are shown in \figref{reffig:dataflow}.

\begin{figure}[tbh!]
\centering
%frame{
\includegraphics[width=0.92\textwidth]{MDM_Dataflow-1.png}
%}
\caption{Flow of cases in the two datasets we occupied for this study.} \label{reffig:dataflow}
\end{figure}

\myparagraph{\londonscrc dataset for external validation during the CAS-MDTM process} The source cohort for this retrospective exploratory study consisted of patients referred to 
\ifdefined\showidentifiedinfo King's College Hospital, London, UK 
\else
our institute (anonymised).
\fi, between December 2009 and September 2012, aged over 18, with unilateral VS, excluding patients with neurofibromatosis type 2 (NF2).

Fifty patients were randomly selected for our study, with consecutive time points spanning 6 months to 11 years between the first and most recent scan (January 2012 - March 2021). 
\tabref{tab:demographics} summarises the demographics of the selected cohort of 50 patients.

\begin{table}[ht]
\centering
\caption{Demographics of the \londonscrc patient cohort consists of 50 patients used in the simulated MDTM.}
\label{tab:demographics}
\begin{tabular}{@{}m{15em}ccc@{}}
\toprule
\textbf{Category}  & \textbf{N}& \textbf{Mean} & \textbf{SD} \\
\midrule
\textbf{Age}		& 50 &64.62 &12.84 \\\midrule
\multicolumn{4}{l}{\textbf{Gender}} \\ \midrule
\MyIndent Female	& 26	(48\%)	&	& \\\midrule
\MyIndent Male	& 24	(52\%)	&	&\\\midrule
\textbf{Monitoring period}		& 50 & 4.8 (yrs) & 2.74 (yrs)\\\midrule
\textbf{Longitudinal scans per patient}		& 187 & 3.71 (scans) & 1.35 (scans) \\\midrule
\multicolumn{4}{l}{\textbf{Slice thickness of MRI scans}}	\\ \midrule 
\MyIndent T2 &	42	&	1.20 (mm) & 1.48 (mm)\\\midrule
\MyIndent Contrast enhanced T1	& 145	&	2.99 (mm)& 0.561 (mm)\\\midrule
\multicolumn{4}{l}{\textbf{Standard Tumour size measurement in the index scan}}	\\ \midrule 
\MyIndent Extrameatal Diameter	& 25 (50\%)	& 18.52 $(mm)$ &	9.04 $(mm)$ \\\midrule
\MyIndent Whole tumour Diameter*	& 25	(50\%)	& 10.36 $(mm)$	& 5.84 $(mm)$ \\\midrule
\multicolumn{4}{l}{\textbf{Interventional treatment History (prior to the most recent scan)}}	\\ \midrule 
\MyIndent Surgery &	8 (16\%)	&	& \\ \midrule
\MyIndent SRS	& 12	(24\%)	&	& \\ \bottomrule
\multicolumn{4}{l}{\small * exclusively intrameatal tumours or post-operative cases} \\
\end{tabular}
\end{table}

\myparagraph{\uclhscrc dataset for internal development of the deep-learning models}  \label{supdatset}
To train an automate tumour delineation algorithm, we utilised \ifdefined\showidentifiedinfo our \else the \fi open-access, de-identified \uclhscrc dataset available on TCIA (The Cancer Imaging Archive) \url{https://www.cancerimagingarchive.net/collection/vestibular-schwannoma-mc-rc/}, which comprises MRI scans from 165 patients with unilateral VS \cite{aaronnmm}. Whole tumour annotation was conducted iteratively by a specialist MRI labeling company, Neuromorphometrics (Somerville, Massachusetts, USA). This annotation was then reviewed and validated by a panel of clinical experts, including a consultant neuroradiologist and a consultant neurosurgeon with the  inter- and intrarater variability analysis, with an analysis of Inter- and intra-observer reliability. A detailed explanation of this process may be found in \ifdefined\showidentifiedinfo our previous work \else the work \fi \cite{aaronnmm}. Subsequently, for cases with segmentations of either T1C or T2-weighted MRI modalities, intra-/extra-meatal segmentation (split segmentation) was performed by an expert neurosurgeon using MRtrix3 and ITK-SNAP tools \cite{tournier2019mrtrix3, py06nimg}.

This dataset was used for internal training, hyper-parameter tuning, and testing of the segmentation model. Following this, the segmentation model was utilized during the CAS-MDTM process where the segmentation model was further externally validated on the \londonscrc dataset. The development of models was conducted independently for the T1C and T2 modalities.

\begin{table}[tb!]
\caption{Distribution of data between internal training, hyper-parameter tuning and testing sets during segmentation model development. $N_{p}$: Number of patients, $N_{s}$: Number of scans}\label{tab1:dataset_distribution}
\centering
\begin{tabular}{@{}ccccccc@{}}
\toprule
\multirow{2}{*}{Modality} & \multicolumn{2}{l}{Train} & \multicolumn{2}{l}{Valid}  & \multicolumn{2}{l}{Test} \\
\cmidrule{2-7}
 &   $N_{p}$ & $N_{s}$ & $N_{p}$ & $N_{s}$ & $N_{p}$ & $N_{s}$ \\
\midrule
T1C &41 & 53 & 6 & 8 & 12 & 15  \\ \midrule
T2 & 97 & 212& 17 & 35 & 30 & 61 \\ \bottomrule
\end{tabular}
\end{table}


\myparagraph{Ethics statement} This study was approved by the \ifdefined\showidentifiedinfo
NHS Health Research Authority and Research Ethics Committee (18/LO/0532).
\else
relevant authorities (anonymised).
\fi 
Because patients were selected retrospectively and the MR images were completely anonymised before analysis, no informed consent was required for the study.


\subsection{Deep learning model development} \label{supDLmodel}
Based on the approach detailed in \cite{wijethilake2022boundary}, we implemented a two-stage methodology utilising the default 3D full-resolution UNet from the nnU-Net framework, along with the pre-processing steps, denoted as 3D nnU-Net \cite{isensee2021nnu}.
In sequence, these stages aimed to achieve whole tumour and intra-/extra-meatal segmentation. For stage 2 training, we generated whole tumour masks through a 5-fold cross-validation process carried out in stage 1. In both stages, a loss function that combines Cross-entropy and Dice score was utilised. The model was trained using the internal training and hyper-parameter testing sets \footnote{What we refer to as hyper-parameter tuning set is often referred as validation set in the machine learning community. We use the terminology "hyper-parameter tuning" to avoid any ambiguity with regards to our independent external validation set.} and the performance was evaluated on the internal testing set. There was no overlap in patients between the internal training dataset and the external validation set used in this study's simulated MDTMs.

The best performing models were identified by considering the Dice score of each fold and were then used to obtain the segmentations of the \londonscrc dataset, which were later externally validated during the simulated CAS-MDTM. Only the first stage of the two-stage nnUNet framework was employed to obtain masks for the post-operative sessions in the \londonscrc dataset. 
The robustness of the deep learning based segmentation model outcomes were assessed by the expert neuroradiologist, during the MDTM preparations. 

\subsection{Extraction of the linear measurements} \label{supselectdiameter}
\myparagraph{Selection of the posterior petrous pyramid axial plane} 
The first step to define and extract the relevant linear measurements is to identify the best axial plane to visualise the posterior petrous pyramid.
%
For this purpose, we iterate through all axial planes containing both an intra- and extra-meatal tumour component according to our DL model output.
We find the plane containing the largest distance between any intra- and extra-meatal points.
We define this plane as the \emph{posterior petrous pyramid axial plane}.


%\myparagraph{Extraction of additionally required features}
\myparagraph{Extraction of linear measurement features in the posterior petrous pyramid axial plane}
%
In this posterior petrous pyramid axial plane, we extract a linear segment that separates the intra- and extra-meatal component well, acknowledging that the DL model may lead to a slightly curved boundary between the intra- and extra-meatal components.
We refer to this segment as the \emph{meatal boundary segment} and define it by finding the most distant points on the boundary between the intra- and extra-meatal component as illustrated in \figref{reffig:additional_features}(A).

From the posterior petrous pyramid axial plane, we extract three additional linear measurement features: 
%
\begin{itemize}
    \item The maximum intrameatal distance parallel to the meatal boundary segment: $\textbf{d}_{(intra,\parallel)}$
    \item The maximum extrameatal distance parallel to the meatal boundary segment: $\textbf{d}_{(extra,\parallel)}$
    \item The maximum extrameatal distance perpendicular to the meatal boundary segment: $\textbf{d}_{(extra,\bot)}$
\end{itemize}

%To calculate these features we first identify the farthest points on the intra-/extra-meatal boundary on the slice $\mathcal{S}_IE$ to establish a reference line, which we will refer to as the "boundary-line" (\figref{reffig:additional_features}(A)). 
The parallel measurement to the meatal boundary segment $\textbf{d}_{(intra,\parallel)}$ (resp. $\textbf{d}_{(extra,\parallel)}$) was determined by iterating through all pairs of points on the contour of the intra-meatal (resp. extra-meatal) component,
identifying those that define a segment parallel to the meatal boundary segment, and keeping the largest such segment as illustrated in \figref{reffig:additional_features}(C) (resp. \figref{reffig:additional_features}(B)).


Similarly, for the perpendicular measurement $\textbf{d}_{(extra,\bot)}$, we iterate through all pairs composed of a point on the meatal boundary segment and a point on the contour of the extra-meatal component,
identifying those pairs defining a segment perpendicular to meatal boundary segment,
and keeping the largest such segment as illustrated in \figref{reffig:additional_features}(D).


\myparagraph{Extraction of the largest tumour diameter and largest extra-meatal region diameter}
%The first linear feature of interest $\mathcal{D}$ is the maximum tumour diameter in any axial plane.
Independently of the previous linear features, we extract the largest tumour axial diameter $\mathcal{D}^{WT}$ and the largest extra-meatal region axial diameter $\mathcal{D}^{EM}$ across all axial planes.
%
For efficiency, we iterate over all axial planes containing the tumour (resp extra-meatal component),
employ the \texttt{find\_boundaries} function from sklearn to extract the contour of the region,
compute the convex hull using Andrew's monotone chain algorithm \cite{andrew1979another},
and then determine the region diameter in the axial plane using the rotating caliper method.
Finally, we keep the largest such axial diameter.
We note that $\mathcal{D}^{WT}$ and $\mathcal{D}^{EM}$ may be found in distinct planes and that these planes may also be different than the posterior petrous pyramid axial plane defined above.

%Consider $\mathcal{S}_x$ as the tumour mask for patient $x$ generated using the DL model on an axial plane (2D). To delineate the boundary of the 2D region of interest (ROI), denoted as $\mathcal{B}_{x}$, we employ the \texttt{find\_boundaries} function from sklearn.
%
%We obtain the upper part $U_{x}$ and and lower part $L_{x}$ of the convex hull of $\mathcal{B}_{x}$ through the application of Andrew's monotone chain algorithm, a modification of Graham's scan algorithm \cite{andrew1979another}.
%Following this, we employ the rotating caliper method to determine the tumour diameter axial plane.
%
%From all the axial slices containing the tumour, we then extract the maximum tumour diameter $\mathcal{D}$ across these slices and denote the corresponding slice as $\mathcal{S}_D$.


%The maximum tumour diameter $\mathcal{D}$ can be extracted from either the entire tumour region (then referred to as $\mathcal{D}^{WT}$) or the extrameatal region only (then referred to as $\mathcal{D}^{EM}$). 


\begin{figure}[tb!]
\centering
%frame{
\includegraphics[width=1.0\textwidth]{additional_features_radiologyAI-1.png}
%}
\caption{(A) The posterior petrous pyramid region is shown in \textcolor{blue}{blue dashed} margin and this \textbf{posterior petrous pyramid axial plane} is identified by considering the plane with largest distance between any intra- and extra-meatal points as shown in \textcolor{violet}{purple}.  The \textbf{meatal boundary segment} which that separates the intra-/extra-meatal regions is shown in \textcolor{red}{red}. (B) $\textbf{d}_{(extra,\parallel)}$ is shown \textcolor{yellow}{yellow} (C) $\textbf{d}_{(intra,\parallel)}$ is shown in \textcolor{green}{green}. (D) $\textbf{d}_{(extra,\bot)}$ is shown in \textcolor{orange}{orange}.}  \label{reffig:additional_features}
\end{figure}


\section{Supplementary Results}\label{secresults}
%\addcontentsline{toc}{section}{Supplementary Results}
\subsection{Deep learning based segmentation} \label{supsegresults}
%
The segmentation model provided whole tumour Dice scores of 0.8962 ($\pm$ 0.0510) for T2 and 0.8655 ($\pm$ 0.0836) for T1C on the internal testing set after first stage of two-stage framework. After two-stage segmentation, the model achieved whole tumour Dice scores of 0.9392 ($\pm$ 0.0351) for T2 and 0.9331 ($\pm$ 0.0354) for T1C, respectively, on the internal testing set. 
% The performance of the segmentation models during the internal testing phase are presented in the Supplementary Appendix \ref{supsegresults}.
% \subsection{Results of the deep learning based segmentation on the internal testing cohort.} \label{supsegresults}
\tabref{tab1:segmentation_results} summarises the quantitative results of the segmentation conducted on the testing set of the internal \uclhscrc dataset.
\begin{table}[htb!]
\caption{Quantitative results of the segmentation task, for intra-/extra-meatal segmentation and whole tumour segmentation on the internal testing cohort.}\label{tab1:segmentation_results}
\centering
\begin{tabular}{@{}ccccc@{}}
\toprule
MRI &  Case & Intrameatal & Extrameatal & Whole Tumour \\ \midrule
\multirow{2}{*}{T2} & \makecell{Stage 1}&	- & - & \makecell{0.8962 \\ ($\pm$ 0.0510)} \\ \cmidrule{2-5}
& \makecell{Stage 2} & \makecell{0.8345 \\($\pm$ 0.0747)}&	\makecell{0.8602 \\ ($\pm$ 0.2116)}	& \makecell{0.9392 \\ ($\pm$ 0.0351)}	\\ \midrule    

\multirow{2}{*}{T1} & \makecell{Stage 1}	& - & - & \makecell{0.8655	\\($\pm$ 0.0836)} 	 \\ \cmidrule{2-5}
& \makecell{Stage 2} &  \makecell{0.8367 \\($\pm$ 0.0740)} &	\makecell{0.7877\\($\pm$ 0.2975)}&	\makecell{0.9331\\($\pm$ 0.0354)} \\ \bottomrule
\end{tabular}
\end{table}

\begin{figure}[htbp!]
\centering
\frame{\includegraphics[width=0.9\textwidth]{summaryreport_203_undersegmented-1.png}}
\caption{The third time point segmentation was rejected (undersegmented) and therefore, the neuroradiologist manually extracted the linear measurement.} \label{fig:report_2}
\end{figure}

\begin{figure}[tbp!]
\centering
\frame{\includegraphics[width=0.92\textwidth]{summaryreport_170_rejected-1.png}}
\caption{This case was completely redone by the neuroradiologist. There is an inconsistency in the presented linear measurement and the intra-/extra-meatal boundaries were also rejected.} \label{fig:report_3}
\end{figure}

\end{appendices}
%
%
%%===========================================================================================%%
%% If you are submitting to one of the Nature Portfolio journals, using the eJP submission   %%
%% system, please include the references within the manuscript file itself. You may do this  %%
%% by copying the reference list from your .bbl file, paste it into the main manuscript .tex %%
%% file, and delete the associated \verb+\bibliography+ commands.                            %%
%%===========================================================================================%%
% \newpage
\bibliography{sn-bibliography}% common bib file

%% if required, the content of .bbl file can be included here once bbl is generated
%%\input sn-article.bbl


\end{document}
