# Supplementary material for: Artificial intelligence for personalized management of vestibular schwannoma: a multidisciplinary clinical implementation study
Source: JAMIA Open. 2026 Jan 6;9(1):ooaf163. doi: 10.1093/jamiaopen/ooaf163 (PMC12772638; doi:10.1093/jamiaopen/ooaf163)
Supplement: ooaf163_Supplementary_Data [file ooaf163_supplementary_data.zip › latexmkrc]

add_cus_dep( 'tex', 'aux', 0, 'makeexternaldocument' );
sub makeexternaldocument {
    if (!($root_filename eq $_[0]))
    {
        system( "latexmk -cd -pdf \"$_[0]\"" );
    }
}
